# Supplementary material for: Transcriptional Enhancers in Protein-Coding Exons of Vertebrate Developmental Genes
Source: PLoS One. 2012 May 2;7(5):e35202. doi: 10.1371/journal.pone.0035202 (PMC3342275; doi:10.1371/journal.pone.0035202)
Supplement: Data File S4 — Expression, location and conservation of 31 Conserved Coding Elements. 20 CCEs display significant expression: 14 CCEs display significant specific expression (≤4 anatomies) and 6 display significant non-specific expression. In addition 4 CCEs display weak expression, and 7 CCEs fail to display expression. Sequences with Ultra-Conserved Regions are marked as (UCR). (XLSX) [file pone.0035202.s017.xlsx]

## Sheet: CCE_Coordinates_Expression_Cons
CCE-gene	Exp	Significant Anatomy	DanRer6 Coordinates	Hg19 Coordinates	Cons
Specific Expression
CCE-hoxa5a (UCR)	YES	Eye	zv8:chr19:14034278-14034552	hg19:chr7:27183132-27183332	0.8
CCE-gria3b (UCR)	YES	fb/heart/ylk-ext	zv8:chr14:13025793-13026105	hg19:chrX:122613751-122614052	0.84
CCE-isl1	YES	mb-hb/heart	zv8:chr5:39712787-39712954	hg19:chr5:50687108-50687275	0.86
CCE-ddx18	YES	fb/mb-hb	zv8:chr9:39133969-39134130	hg19:chr2:118582516-118582677	0.82
CCE-pax2a	YES	fb/noto/muscle	zv8:chr13:29274349-29274468	hg19:chr10:102541003-102541122	0.84
CCE-rab11fip4a	YES	ylk-ext/muscle/tail	zv8:hr25:13360528-13360662	hg19:chr17:29848933-29849067	0.81
CCE-bysl	YES	mb-hb	zv8:chr22:413800-413933	hg19:chr6:41898373-41898506	0.83
CCE-rfx2	YES	Muscle	zv8:chr8:20461785-20461904	hg19:chr19:6012997-6013116	0.81
CCE-odz3	YES	fb/ear-abvHeart/muscle	zv8:chr1:39927860-39928088	hg19:chr4:183522077-183522314	0.73
CCE-slc1a2	YES	fb/ylk-ext	zv8:chr25:38647317-38647469	hg19:chr11:35336570-35336722	0.73
CCE-abca1a	YES	eye/noto/ylk-ext	zv8:chr1:55879087-55879309	hg19:chr9:107591197-107591419	0.82
CCE-rab11fip4a	YES	noto	zv8:chr25:13345503-13345631	hg19:chr17:29858634-29858750	0.8
CCE-prim1	YES	fb	zv8:chr23:17264451-17264586	hg19:chr12:57135219-57135360	0.63
CCE-ddx5 (UCR)	YES	fb/mb-hb/eye/ylk-ext	zv8:chr3:22238087-22238285	hg19:chr17:62496771-62497003	0.71
NonspecificExpression
CCE-lmo1 (2)	YES	fb/ear-abvHeart/trunk/muscle/tail	zv8:chr7:28351458-28351583	hg19:chr11:8248522-8248647	0.81
CCE-lmo1 (3)	YES	fb/mb-hb/eye/ear-abvHeart/heart/noto/ylk-ext/trunk/muscle/tail	zv8:chr7:28363347-28363560	hg19:chr11:8251838-8252051	0.88
CCE-fez1	YES	fb/mb-hb/eye/ear-abvHeart/ylk-ext/tail	zv8:chr10:29844131-29844500	hg19:chr11:125359363-125359673	0.68
CCE-ephb3a(formerly:ek3)	YES	fb/mb-hb/eye/yk-ext/muscle/tail	zv8:chr2:7253727-7253942	hg19:chr3:184298190-184298405	0.8
CCE-f2	YES	fb/eye/noto/ylk-ext/trunk	zv8:chr7:39164342-39164509	hg19:chr11:46749546-46749713	0.76
CCE-sfrs3b (UCR)	YES	fb/mb-hb/eye/ear-abvHeart/noto/trunk/muscle/tail	zv8:chr22:351036-351660	hg19:chr6:36567517-36568089	0.76
Weak Expression
CCE-foxp1b	YES/WEAK	NONE	zv8:chr6:47647616-47647737	hg19:chr3:71021706-71021827	0.86
CCE-erm	YES/WEAK	NONE	zv8:chr6:15420899-15421000	hg19:chr3:185769819-185769920	0.88
CCE-zgc:103663	YES/WEAK	NONE	zv8:chr11:1501012-1501179	hg19:chr3:11076217-11076384	0.77
CCE-hif1an	YES/WEAK	NONE	zv8:chr13:29454274-29454384	hg19:chr10:102306897-102307007	0.86
No Expression
CCE-dlg2 (UCR)	NO	NONE	zv8:chr10:27505637-27505801	hg19:chr11:83195159-83195376	0.78
CCE-rab40c	NO	NONE	zv8:chr3:24056994-24057234	hg19:chr16:640292-640433	0.85
CCE-ipo9	NO	NONE	zv8:chr11:24637072-24637238	hg19:chr1:201840289-201840455	0.8
CCE-dlx2a	NO	NONE	zv8:chr9:3765471-3765928	hg19:chr2:172966867-172967628	0.67
CCE-gpia	NO	NONE	zv8:chr25:36988254-36988400	hg19:chr19:34868640-34868786	0.8
CCE-msh6	NO	NONE	zv8:chr13:48153944-48154143	hg19:chr2:48033591-48033790	0.72
CCE-ell	NO	NONE	zv8:chr22:21725693-21725856	hg19:chr19:18576222-18576385	0.78
